# Supplementary material for: Cilastatin Modulates DPEP1- and IQGAP1-Associated Neuro-Glio-Vascular Inflammation in Oxaliplatin-Induced Peripheral Neurotoxicity
Source: Cells. 2025 Aug 20;14(16):1294. doi: 10.3390/cells14161294 (PMC12385093; doi:10.3390/cells14161294)
Supplement: Supplementary file 1 [file cells-14-01294-s001.zip]

Archive with 1 entries (1 files):
- cells-3780129-supplementary.pdf
